# Supplementary material for: Exploration of How Uncertainty Tolerance, Emotion Regulation, and Hope Are Linked and Influenced in People with Chronic Low Back Pain: A Worked Example of a Social Constructivist Meta-Ethnography Study
Source: Behav Sci (Basel). 2025 Oct 15;15(10):1399. doi: 10.3390/bs15101399 (PMC12561381; doi:10.3390/bs15101399)
Supplement: Supplementary file 1 [file behavsci-15-01399-s001.zip]

Archive with 1 entries (1 files):
- behavsci-3750954-supplementary.pdf
